# Supplementary material for: miRNA-mRNA Correlation-Network Modules in Human Prostate Cancer and the Differences between Primary and Metastatic Tumor Subtypes
Source: PLoS One. 2012 Jun 29;7(6):e40130. doi: 10.1371/journal.pone.0040130 (PMC3387006; doi:10.1371/journal.pone.0040130)
Supplement: Table S1 — The summary of miRNA-mRNA correlation-network modules. (TXT) [file pone.0040130.s001.txt]

modules	gene_number	TF_gene_number	miRNA	TF
primary/modu-1-ps	542	39	hsa-miR-1, hsa-miR-143, hsa-miR-145, hsa-miR-221, hsa-miR-222	AHR, CREM, DKK3, EGR1, ELF1, ETS2, ETV5, FOS, FOSB, FOXN3, GLI3, HDAC9, HLF, ID2, ID4, ILK, IRF6, KLF10, LMO4, MED21, MEF2C, MEIS1, MEIS2, MKX, NFIL3, NR3C1, NR4A3, PBX1, PGR, PRRX1, SIK1, TCEAL1, TCF21, TEAD1, TRIM22, TRIM29, TSHZ3, ZEB1, ZFP36L1
primary/modu-1-ne	113	7	hsa-miR-1, hsa-miR-143, hsa-miR-145, hsa-miR-221, hsa-miR-222	CREB3L1, EZH2, HMG20B, LASS4, NME2, SOX4, SPDEF
primary/modu-2-ps	466	50	hsa-miR-181c, hsa-miR-224, hsa-miR-24, hsa-miR-27a	AEBP1, AHR, BCL2, BHLHE41, CREM, DKK3, ELF1, ETS1, ETS2, ETV5, ETV6, GATA3, GLI3, HDAC9, HIF1A, HOXD10, ID1, ID2, ID3, ID4, IFI16, IRF6, IRF8, KLF10, KLF5, MECOM, MED21, MEF2C, MEIS1, MEIS2, MMP14, NFE2L2, NR3C1, PGR, PRRX1, RORB, SFRP1, SFRP2, SKIL, SMAD3, TCF4, TEAD1, TFCP2L1, TGIF1, TP63, TRIM22, TRIM29, YWHAH, ZEB1, ZFP36L1
primary/modu-2-ne	92	8	hsa-miR-181c, hsa-miR-224, hsa-miR-24, hsa-miR-27a	CREB3L4, HMG20B, HOXC5, HSF4, LASS4, SOX14, SPDEF, ZBTB16
primary/modu-3-ps	233	6	hsa-let-7a, hsa-let-7d, hsa-let-7f, hsa-let-7g, hsa-let-7i, hsa-miR-126, hsa-miR-195, hsa-miR-98	AHR, CAND1, CTNNB1, HIF1A, TOP2B, UBA3
primary/modu-3-ne	6	0	hsa-let-7a, hsa-let-7d, hsa-let-7f, hsa-let-7g, hsa-let-7i, hsa-miR-126, hsa-miR-195, hsa-miR-98
primary/modu-4-ps	350	26	hsa-miR-146a, hsa-miR-150, hsa-miR-223	AHR, ARNTL2, BCL2, ETS1, ETS2, ETV6, GLI3, HCLS1, HIF1A, IFI16, IKZF3, IRF8, KLF5, NFAT5, NFKB1, PRRX1, REL, RUNX1, SFRP1, SP140, TCF4, TGFB1, TRIM22, YWHAH, ZEB2, ZFP36L1
primary/modu-4-ne	38	5	hsa-miR-146a, hsa-miR-150, hsa-miR-223	GTF3C1, NKX3-1, SLC26A3, SPDEF, ZBTB16
primary/modu-5-ps	145	11	hsa-miR-106b, hsa-miR-141, hsa-miR-19a, hsa-miR-19b, hsa-miR-200c, hsa-miR-92a, hsa-miR-93	CREB3L4, DLX1, DLX2, E2F5, EZH2, HNF1B, ONECUT2, RORC, SIX1, SOX4, SPDEF
primary/modu-5-ne	622	47	hsa-miR-106b, hsa-miR-141, hsa-miR-19a, hsa-miR-19b, hsa-miR-200c, hsa-miR-92a, hsa-miR-93	AEBP1, AHR, ARNTL2, BCL2, BHLHE40, CREM, DKK3, ELF1, EPAS1, ETS1, ETS2, ETV5, GLI3, HLF, ID4, IFI16, ILK, KLF10, LMO4, MEF2C, MEIS1, MEIS2, MKX, MMP14, NFAT5, NFIL3, NR3C1, NR4A3, PBX1, PGR, PRRX1, REL, SFRP1, SFRP2, SIK1, SMAD3, TCF21, TCF4, TEAD1, TRIM22, TRIM29, TRPS1, TSHZ3, YWHAH, ZEB1, ZEB2, ZFP36L1
metastasis/modu-1-ps	81	2	hsa-miR-17, hsa-miR-20a, hsa-miR-20b	ARID5B, ZNF83
metastasis/modu-1-ne	15	0	hsa-miR-17, hsa-miR-20a, hsa-miR-20b
metastasis/modu-2-ps	173	7	hsa-miR-200a, hsa-miR-200b	CTNNB1, HDAC1, KDM5B, SMARCA5, TBL1XR1, TCF12, XRCC6
metastasis/modu-2-ne	382	6	hsa-miR-200a, hsa-miR-200b	NR0B2, NR1I3, POU6F2, RHOXF2, RHOXF2B, SLC26A3
metastasis/modu-3-ps	115	5	hsa-miR-15a, hsa-miR-26a, hsa-miR-29c	HDAC1, RB1, SMARCA5, TBL1XR1, XRCC6
metastasis/modu-3-ne	123	0	hsa-miR-15a, hsa-miR-26a, hsa-miR-29c
metastasis/modu-4-ps	92	4	hsa-let-7a, hsa-let-7d, hsa-let-7e, hsa-let-7f, hsa-miR-98	HDAC1, RB1, XRCC6, ZNF207
metastasis/modu-4-ne	138	2	hsa-let-7a, hsa-let-7d, hsa-let-7e, hsa-let-7f, hsa-miR-98	ASCL4, POU6F2
metastasis/modu-5-ps	86	3	hsa-miR-107, hsa-miR-26b	RB1, XRCC6, ZNF207
metastasis/modu-5-ne	182	3	hsa-miR-107, hsa-miR-26b	ASCL4, POU6F2, SLC26A3
normal/modu-1-ps	625	32	hsa-let-7b, hsa-miR-194	AFF4, ATF6, BTAF1, CDK12, CNOT7, DACH1, EHF, ELK4, ELL2, FOXP1, GRHL2, GTF2I, GTF3C6, HIVEP1, IRF2, IRF6, KDM1A, KLF3, MED13, MED14, NFIB, NFXL1, SATB1, SEC14L2, SLC30A9, TAF7, TFDP2, TOP2B, TRIM24, UBA3, ZNF350, ZNF75D
normal/modu-1-ne	81	6	hsa-let-7b, hsa-miR-194	ASCL1, BMP2, ERG, MEG3, SP140, TGFB1
normal/modu-2-ps	698	31	hsa-miR-141, hsa-miR-200a, hsa-miR-200b, hsa-miR-200c	DACH1, E2F5, EHF, ELF5, ELK4, ELL2, FOXP1, GMNN, GRHL2, GTF3C6, HOXA9, HOXB13, IRF6, KDM1A, KLF3, KLF5, MECOM, MED14, MYB, NFIB, NKX3-1, PPARG, SATB1, SEC14L2, TFCP2L1, TFDP2, TP63, TRIM24, XBP1, ZNF350, ZNF75D
normal/modu-2-ne	360	22	hsa-miR-141, hsa-miR-200a, hsa-miR-200b, hsa-miR-200c	AEBP1, COL1A1, DKK3, ERG, HLF, ILK, KLF7, MEF2C, MEG3, MKX, MMP14, NR2F1, OSR2, SFRP1, SFRP2, TBX4, TCF21, TGFB1, TSHZ3, YWHAH, ZEB1, ZEB2
normal/modu-3-ps	544	18	hsa-miR-106a, hsa-miR-17, hsa-miR-18b, hsa-miR-19b, hsa-miR-20b	CD38, CREB3L4, CUX2, E2F5, ELK4, ELL2, GRHL2, GTF3C6, HOXB13, IRF6, LASS4, MED14, NKX3-1, SEC14L2, SPDEF, TBL1XR1, TRIM24, ZNF350
normal/modu-3-ne	155	9	hsa-miR-106a, hsa-miR-17, hsa-miR-18b, hsa-miR-19b, hsa-miR-20b	AEBP1, COL1A1, DKK3, MKX, NR2F1, OSR2, SFRP2, TCF21, TGFB1
normal/modu-4-ps	305	15	hsa-miR-143, hsa-miR-214, hsa-miR-221, hsa-miR-24, hsa-miR-27a	AEBP1, AHR, COL1A1, DKK3, HDAC9, HLF, MEF2C, MKX, OSR2, SFRP2, TBX4, TCF21, WNT5A, ZEB1, ZEB2
normal/modu-4-ne	62	0	hsa-miR-143, hsa-miR-214, hsa-miR-221, hsa-miR-24, hsa-miR-27a
normal/modu-5-ps	355	26	hsa-let-7a, hsa-let-7c, hsa-let-7d, hsa-let-7e, hsa-let-7f, hsa-let-7g, hsa-miR-195, hsa-miR-224, hsa-miR-26b, hsa-miR-98	AHR, BCL2, BCLAF1, BTAF1, BTF3, DACH1, DMTF1, ETV6, HOXD10, ID2, IRF8, MECOM, MEIS2, NFAT5, NFIB, NFKB1, NFXL1, NR1D2, NR2C1, PGR, PRRX1, SKIL, TFDP2, TOP2B, UBA3, ZNF207
normal/modu-5-ne	129	8	hsa-let-7a, hsa-let-7c, hsa-let-7d, hsa-let-7e, hsa-let-7f, hsa-let-7g, hsa-miR-195, hsa-miR-224, hsa-miR-26b, hsa-miR-98	CITED1, EGR3, ESRRG, HMG20B, HSF4, SIM2, SOX14, TSC22D3
